# Supplementary material for: Exploring the Nexus between Food Systems and the Global Syndemic among Children under Five Years of Age through the Complex Systems Approach
Source: Int J Environ Res Public Health. 2024 Jul 9;21(7):893. doi: 10.3390/ijerph21070893 (PMC11276875; doi:10.3390/ijerph21070893)
Supplement: Supplementary file 1 [file ijerph-21-00893-s001.zip]

Archive with 1 entries (1 files):
- ijerph-3043433-supplementary.pdf
